# Supplementary material for: Genes Involved in DNA Damage Cell Pathways and Health of the Oldest-Old (85+)
Source: Genes (Basel). 2023 Sep 15;14(9):1806. doi: 10.3390/genes14091806 (PMC10530973; doi:10.3390/genes14091806)
Supplement: Supplementary file 1 [file genes-14-01806-s001.zip]

Archive with 1 entries (1 files):
- genes-2550202-supplementary.pdf
